# Supplementary material for: Integrated Evaluation of Mentha rotundifolia (L.) Huds Essential Oil: Physicochemical Characterization, Antibacterial Effect and In Silico ADMET Prediction
Source: Int J Mol Sci. 2026 Apr 15;27(8):3527. doi: 10.3390/ijms27083527 (PMC13115922; doi:10.3390/ijms27083527)
Supplement: Supplementary file 1 [file ijms-27-03527-s001.zip]

Archive with 1 entries (1 files):
- ijms-4202845-supplementary.pdf
